# Supplementary material for: Hyperglycemia Negatively Affects IPSC-Derived Myoblast Proliferation and Skeletal Muscle Regeneration and Function
Source: Cells. 2022 Nov 18;11(22):3674. doi: 10.3390/cells11223674 (PMC9688533; doi:10.3390/cells11223674)
Supplement: Supplementary file 1 [file cells-11-03674-s001.zip]

Archive with 1 entries (1 files):
- cells-1935985-supplementary.pdf
